# Supplementary material for: Stress-induced alterations of social behavior are reversible by antagonism of steroid hormones in C57/BL6 mice
Source: Naunyn Schmiedebergs Arch Pharmacol. 2020 Sep 7;394(1):127–35. doi: 10.1007/s00210-020-01970-7 (PMC7778626; doi:10.1007/s00210-020-01970-7)
Supplement: Supplementary file 1 — (XLSX 48 kb) [file 210_2020_1970_MOESM1_ESM.xlsx]

## Sheet: Tabelle1
																																												sociability	leer	sociability	socialnovelty	kaliumcanredonat
rot				grün				blau				schwarz				rotschwarz				Alle				nach forced swim test								kaliumcanredonat
142	88	24	268	177	101	70	210	76	221	109	168	213	71	200	90	212	63	153	137	142	88	24	268	83	148	180	91	123	143	107	185	58	217	129	147	112	173	114	167	120	180	182	79	90	183	67	147	107	43
104	160	190	109	165	94	155	129	133	132	86	192	180	21	290	0	149	99	88	185	104	160	190	109	123	93	114	67	122	123	45	230	134	134	140	97	103	168	91	193	96	151	130	165	105	143	184	81	139	90
76	180	179	108	168	64	0	0	136	131	130	154	132	131	182	120	195	63	145	130	76	180	179	108	105	135	116	74	123	150	16	270	130	129	98	186	140	155	275	0	143	104	119	155	85	137	53	172	162	92
83	140	135	126	76	114	0	256	290	10	126	153	175	72	140	142	143	82	10	255	83	140	135	126	72	143	177	68	113	145	142	92	138	127	225	54	173	104	278	10	110	114			143	111	46	210	115	109
143	80	189	89	160	108	108	169	210	44	138	130	109	126	220	90	20	226	54	229	143	80	189	89	153	130	62	190	123	151	84	204	144	111	173	90	128	123	185	82	140	118	287	95	98	145	72	189	116	110
0	290	296	0	2	196	26	230	91	160	85	175	243	34	170	139	60	120	27	273	0	290	296	0	87	182	101	180	97	161	180	85	80	189	149	93	77	129	120	140	192	89	153	109	122	108	125	115	184	80
140	118	88	206	142	104	118	160	183	118	130	155	168	97	55	216	283	0	285	0	140	118	88	206	105	165	39	213	137	142	122	141	177	84	94	164	118	152	82	200	111	148	194	97	168	114	91	142	103	89
136	104	40	230	111	150	126	151	189	105	135	141	152	108	109	180	15	250	17	260	136	104	40	230	93	165	285	0	90	190	4	284	123	106	117	147	140	120	51	228	137	121	174	95	125	105	105	135	125	102
156	62	112	175	119	130	10	190	155	95	123	161	214	36	5	203	127	145	30	220	156	62	112	175	126	146	85	199	105	166	117	160	168	87	192	83	252	26	167	122	103	160	126	147	110	115	56	213	121	110
229	6	210	87	141	140	63	189	97	180	19	160	145	40	60	225	249	16	120	166	229	6	210	87	87	186	160	106	88	155	54	240	135	126	136	147	68	162	60	210	168	121	124	119	109	102	120	103	121	128
194	89	195	94	177	101	70	210	167	40	130	106	213	71	200	90	212	63	153	137	194	89	195	94	0	0	12	4	138	120	127	166	236	42	138	97	70	175	69	209	97	143	129	72	81	186	72	95	56	194
155	120	117	168	165	94	155	129	140	59	120	97	180	21	290	0	149	99	88	185	155	120	117	168	139	115	230	53	157	128	183	96	117	146	118	157	136	150	14	218	10	292	115	98	129	152	147	129	112	152
266	27	280	0	168	64	0	0	147	103	240	36	132	131	182	120	195	63	145	130	266	27	280	0	84	181	220	60	126	131	136	147	53	190	224	42	295	0	0	295	75	212	166	83	137	106	127	148	150	91
93	186	101	190	76	114	0	256	243	0	132	132	175	72	140	142	143	82	10	255	93	186	101	190	70	170	230	0	252	29	230	59	84	196	144	114	10	260	26	184	97	155	187	72	105	154	78	177	85	145
156	124	80	178	160	108	108	169	110	145	0	0	109	126	220	90	20	226	54	229	156	124	80	178	60	190	260	22	120	173	287	4	175	72	134	164	120	126	77	196	65	225	0	270	120	144	136	123	98	140
130	135	142	134	2	196	26	230	192	78	150	142	243	34	170	139	60	120	27	273	130	135	142	134	74	172	30	260	134	125	185	104	230	59	250	37	142	90	76	180	160	103	255	34	142	110	154	100	110	97
181	142	148	126	142	104	118	160	179	84	190	92	168	97	55	216	283	0	285	0	181	142	148	126	16	232	85	145	152	115	285	0	128	146	182	92	134	153	100	162	210	77	292	0	165	90	66	208	107	101
81	175	60	218	111	150	126	151	175	99	137	144	152	108	109	180	15	250	17	260	81	175	60	218	81	170	60	200	142	128	116	140	135	132	155	117	113	160	124	160	23	260	23	260	114	123	92	133	85	83
74	135	0	140	119	130	10	190	111	146	143	137	214	36	5	203	127	145	30	220	74	135	0	140	76	185	80	125	170	110	160	118	170	106	73	204	139	137	73	185	133	135	0	240	154	115	48	238	140	126
160	95	0	292	141	140	63	189	143	135	175	117	145	40	60	225	249	16	120	166	160	95	0	292	62	181	80	200	155	123	140	160	150	120	186	80	102	141	91	192	92	167	139	131	114	110	70	170	96	190
154	78	38	230	180	132	29	259	76	221	109	168	144	134	85	187	273	23	82	170	154	78	38	230	119	150	55	164	120	165	120	120	60	160	81	215	95	165	130	155	99	134	81	187	98	150	198	65	98	130
168	103	140	95	209	108	130	30	133	132	86	192	142	115	104	190	63	191	58	230	168	103	140	95	130	135	170	43	150	93	160	114	128	153	115	159	160	123	65	224	163	103	73	170	157	128	88	146	92	181
154	95	55	210	166	109	111	146	136	131	130	154	158	139	58	196	90	191	24	246	154	95	55	210	80	110	95	133	150	136	147	108	165	130	127	138	132	146	118	140	119	157	199	80	132	150	2	260	80	153
180	100	107	160	157	118	158	119	290	10	126	153	166	103	0	295	195	68	5	290	180	100	107	160	98	131	55	110	24	240	88	200	201	61	145	140	193	120	78	192	200	62	180	101	116	146	116	96	82	161
290	0	0	298	178	74	80	149	210	44	138	130	132	132	90	200	54	250	181	64	290	0	0	298	99	177	108	123	113	150	38	228	125	109	120	125	165	110	103	143	160	120	107	115	112	138	114	118	83	151
280	0	7	275	143	116	141	136	91	160	85	175	116	164	103	157	143.24	114.04	88.32	188.4	280	0	7	275	147	120	107	126	160	128	98	177	100	160	64	216	145	130	111	131	131	157	90	192	120	106	98	176	90	168
180	67	100	185	174	69	140	90	183	118	130	155	130	137	119	154	89.1447	82.3931	80.0816	80.114	180	67	100	185	109	122	200	60	122	163	36	231	189	92	48	240	175	101	160	135	76	196	99	186	120	132	94	173	170	95
164	116	172	96	133	75	1	232	189	105	135	141	83	181	62	232		0.396351		0.00445874	164	116	172	96	146	145	124	140	128	97	159	116	125	143	82	196	133	108	115	154	154	110	177	109	58	167	50	223	119	160
218	52	226	30	174	78	125	127	155	95	123	161	225	53	136	100					218	52	226	30	93	148	58	183	112	165	100	177	93	187	102	172	165	112	119	140	120.857	146.929	140.778	128.185	133	96	106	167	97	150
99	188	70	155	133	150	16	264	97	180	19	160	95	174	59	215					99	188	70	155	115	122	106	90	146	133	68	210	105	144	45	240	130	126	96	120		0.173818		0.631278	154	106	69	205	110	113
152.867	108.5	116.7	155.733	138.967	114.367	76.1	164	157.567	109.367	119.3	139.367	161.767	93.4667	122.6	157.867					177	101	70	210	94.4	148.3	122.8	114.3	129.733	139.267	124.467	152.2	135.2	128.6	132.867	138.433	94	92	144	101	51.8844	58.4447	76.8441	67.8062	120.533	129.067	94.8	155.233
63.7337	62.2269	81.2001	78.9137	47.8384	33.4525	56.727	69.7147	55.6781	57.3065	47.5852	41.0319	42.5398	47.569	77.5671	66.7516					165	94	155	129	34.3119	40.2154	70.9307	68.5877	36.3222	35.5925	69.2789	70.1129		0.683202		0.77486	140	126	50	238					0.322476		0.00077493		28.5653	36.6133
	0.0579839		0.184216		0.0868084		8.00725e-05		0.00206501		0.429873		0.000144919		0.185367					168	64	0	0		1.35799e-05		0.725353		0.462607		0.281834	46.2284	43.0802	50.9162	55.7863	130	118	119	140					25.6014	25.1943	42.707	48.9896	111.767	124.467
																				76	114	0	256													139	120	134	165									0.000398161
0.171052	0.499433	0.382315	-0.0871656	-1.65416	0.71254	-0.101083	-0.799376	0.710944	-0.0868583	-0.517972	-1.90291	0.28045	0.0208148	0.454587	-0.605968	0.102226	0.473778	1.24172	-0.861724	160	108	108	169	-0.647544	-1.43729	0.666127	0.0887307	0.466992	-0.247632	0.533717	-0.231553	0.246951	0.00854663	0.407813	0.0618704	137	160	63	174	-0.300928	1.04171	0.0763114	0.542501
0.602597	1.38358	-0.445781	-0.350871	2.95297	0.69639	-1.5842	0.620193	0.43197	-0.253736	2.11342	4.4771	-0.564137	-1.1272	-0.3033	0.543917	-1.11402	-0.856071	1.3014	-0.0927281	2	196	26	230	1.09774	5.14012	-0.461052	-0.796698	5.45832	3.79895	0.47823	-0.105669	-0.0384662	-0.334639	-0.0306317	-0.684975	112	120	54	190	0.250675	1.21977	0.249425	0.178936
0.0292587	0.249433	0.146165	0.00759783	2.73625	0.507713	0.0102177	0.639002	0.505442	0.00754437	0.268295	3.62105	0.0786524	0.000433258	0.206649	0.367198	0.0104501	0.224465	1.54188	0.742568	142	104	118	160													131	90	121	105
1.43688	0.653207	2.96835	2.80708	0.000553035	1.32666	5.25371	1.41587	1.64869	2.6467	0.196506	0.545456	3.17577	4.25845	2.72795	1.50809	4.23129	3.71732	0.721307	2.39124	111	150	126	151													108	154	103	136
1.46614	0.90264	3.11452	2.81468	2.7368	1.83437	5.26393	2.05487	2.15414	2.65424	0.464802	4.16651	3.25442	4.25888	2.9346	1.87528	4.24174	3.94179	2.26318	3.13381	119	130	10	190													118	125	19	203					-0.144945	0.58542	0.464178	0.205993	0.758898	0.0959656
7.33072	4.5132	15.5726	14.0734	13.684	9.17184	26.3196	10.2744	10.7707	13.2712	2.32401	20.8325	16.2721	21.2944	14.673	9.37642	21.2087	19.7089	11.3159	15.669	141	140	63	189													135	128	72	220					0.0910638	-0.360429	0.471712	-0.613139	0.626304	-0.511457
																				177	101	70	210													132.725	129.45	101.175	163.475
																				165	94	155	129													46.5408	40.8562	57.6888	56.1121
																				168	64	0	0														0.805923		0.0010551
																				76	114	0	256													0.981602	-0.337318	1.22258	-0.807323
																				160	108	108	169													4.3666	4.38008	2.81804	2.02686
																				2	196	26	230
																				142	104	118	160
																				111	150	126	151
																				119	130	10	190
																				141	140	63	189
																				180	132	29	259
																				209	108	130	30
																				166	109	111	146
																				157	118	158	119
																				178	74	80	149
																				143	116	141	136
																				174	69	140	90
																				133	75	1	232
																				174	78	125	127
																				133	150	16	264
																				167	40	130	106
																				140	59	120	97
																				147	103	240	36
																				243	0	132	132
																				110	145	0	0
																				192	78	150	142
																				179	84	190	92
																				175	99	137	144
																				111	146	143	137
																				143	135	175	117
																				167	40	130	106
																				140	59	120	97
																				147	103	240	36
																				243	0	132	132
																				110	145	0	0
																				192	78	150	142
																				179	84	190	92
																				175	99	137	144
																				111	146	143	137
																				143	135	175	117
																				76	221	109	168
																				133	132	86	192
																				136	131	130	154
																				290	10	126	153
																				210	44	138	130
																				91	160	85	175
																				183	118	130	155
																				189	105	135	141
																				155	95	123	161
																				97	180	19	160
																				213	71	200	90
																				180	21	290	0
																				132	131	182	120
																				175	72	140	142
																				109	126	220	90
																				243	34	170	139
																				168	97	55	216
																				152	108	109	180
																				214	36	5	203
																				145	40	60	225
																				213	71	200	90
																				180	21	290	0
																				132	131	182	120
																				175	72	140	142
																				109	126	220	90
																				243	34	170	139
																				168	97	55	216
																				152	108	109	180
																				214	36	5	203
																				145	40	60	225
																				144	134	85	187
																				142	115	104	190
																				158	139	58	196
																				166	103	0	295
																				132	132	90	200
																				116	164	103	157
																				130	137	119	154
																				83	181	62	232
																				225	53	136	100
																				95	174	59	215
																				212	63	153	137
																				149	99	88	185
																				195	63	145	130
																				143	82	10	255
																				20	226	54	229
																				60	120	27	273
																				283	0	285	0
																				15	250	17	260
																				127	145	30	220
																				249	16	120	166
																				212	63	153	137
																				149	99	88	185
																				195	63	145	130
																				143	82	10	255
																				20	226	54	229
																				60	120	27	273
																				283	0	285	0
																				15	250	17	260
																				127	145	30	220
																				249	16	120	166
																				273	23	82	170
																				63	191	58	230
																				90	191	24	246
																				195	68	5	290
																				54	250	181	64
																				151.469	105.621	107.483	156.09
																				59.2328	56.7837	72.8638	71.6396
																						2.43897e-06		2.6285e-05
																				-0.11293	0.229448	0.245898	-0.284706
																				1.36605	0.883153	-0.156659	0.125782
																				0.0127531	0.0526466	0.060466	0.0810576
																				0.667449	1.12026	2.49112	2.06528
																				0.680202	1.17291	2.55159	2.14634
																				14.7377	25.413	55.2845	46.504
[truncated: 58 more columns]
